# Supplementary material for: Gene Flow and Hybridization Potential Between GM/NGT Crops and Conventional Varieties or Wild Relatives: A Scoping Literature Review with Emphasis on Oilseed Rape (Brassica napus L.) and Potato (Solanum tuberosum L.)
Source: BioTech (Basel). 2026 Apr 8;15(2):30. doi: 10.3390/biotech15020030 (PMC13108222; doi:10.3390/biotech15020030)
Supplement: Supplementary file 1 [file biotech-15-00030-s001.zip]

Archive with 1 entries (1 files):
- biotech-4065105-supplementary.pdf
